# Supplementary material for: Structural basis of redox modulation on chloroplast ATP synthase
Source: Commun Biol. 2020 Sep 2;3:482. doi: 10.1038/s42003-020-01221-8 (PMC7468127; doi:10.1038/s42003-020-01221-8)
Supplement: Supplementary file 3 — Supplementary Data 1 [file 42003_2020_1221_MOESM3_ESM.xlsx]

## Sheet: Sheet1
		Neture			IBZ			No additive			DTT
				Luciferase acitivitty (%)			Luciferase acitivitty (%)			Luciferase acitivitty (%)			Luciferase acitivitty (%)
		Recording time (second)	measurement on recording paper (cm)	converted to Luciferase acitivitty (%)	Recording time (second)	measurement on recording paper (cm)	converted to Luciferase acitivitty (%)	Recording time (second)	measurement on recording paper (cm)	converted to Luciferase acitivitty (%)	Recording time (second)	measurement on recording paper (cm)	converted to Luciferase acitivitty (%)
		0	1.8	9	0	1.8	9	0	1.8	9	0	1.8	9
		-1	1.8	9	0.1	4	20	0.1	5.8	29	0.1	8	40
		-2	1.8	9	0.2	4.2	21	0.2	6.2	31	0.2	12	60
					0.3	4.5	22.5	0.3	6.5	32.5	0.3	13	65
					0.4	4.6	23	0.4	6.6	33	0.4	14	70
					0.5	4.8	24	0.5	6.7	33.5	0.5	14.4	72
					0.6	4.9	24.5	0.6	6.8	34	0.6	14.7	73.5
					0.7	4.95	24.75	0.7	6.9	34.5	0.7	15.3	76.5
					0.8	5	25	0.8	7	35	0.8	15.5	77.5
					0.9	5.05	25.25	0.9	7.1	35.5	0.9	15.6	78
					1	5.1	25.5	1	7.2	36	1	15.7	78.5
					1.25	5.2	26	1.25	7.3	36.5	1.25	16.1	80.5
					1.5	5.25	26.25	1.5	7.4	37	1.5	16.4	82
					1.75	5.3	26.5	1.75	7.5	37.5	1.75	16.7	83.5
					2	5.4	27	2	7.6	38	2	17	85
					2.25	5.45	27.25	2.25	7.6	38	2.25	17.2	86
					2.5	5.475	27.375	2.5	7.6	38	2.5	17.4	87
					2.75	5.5	27.5	2.75	7.65	38.25	2.75	17.5	87.5
					3	5.55	27.75	3	7.69	38.45	3	17.6	88
					3.25	5.56	27.8	3.25	7.7	38.5	3.25	17.8	89
					3.5	5.57	27.85	3.5	7.75	38.75	3.5	17.9	89.5
					3.75	5.58	27.9	3.75	7.75	38.75	3.75	18	90
					4	5.6	28	4	7.75	38.75	4	18.1	90.5
					4.25	5.61	28.05	4.25	7.79	38.95	4.25	18.2	91
					4.5	5.61	28.05	4.5	7.8	39	4.5	18.3	91.5
					4.75	5.61	28.05	4.75	7.85	39.25	4.75	18.4	92
					5	5.61	28.05	5	7.9	39.5	5	18.5	92.5
